# Supplementary material for: A Multi-Component and Multi-Functional Synergistic System for Efficient Viscosity Reduction of Extra-Heavy Oil
Source: Molecules. 2025 Nov 18;30(22):4446. doi: 10.3390/molecules30224446 (PMC12655091; doi:10.3390/molecules30224446)
Supplement: Supplementary file 1 [file molecules-30-04446-s001.zip]

Archive with 1 entries (1 files):
- molecules-3923723-supplementary.pdf
